# Supplementary material for: Small-scale fisheries contribution to food and nutrition security—a case study from Norway
Source: NPJ Ocean Sustain. 2022 Oct 5;1(1):5. doi: 10.1038/s44183-022-00005-3 (PMC9533999; doi:10.1038/s44183-022-00005-3)
Supplement: Supplementary file 3 — Supplementary material Table 12 [file 44183_2022_5_MOESM3_ESM.xlsx]

## Sheet: Seafood intake, Norkost 3
Seafood intake, all participants (N=1787), g/person/day
	TOTALT	Seafood	FISK_F	V4007	V4008	V4027	V4028	V4029	V4108	V4111	V4113	V4009	V4011	V4115	V4116	V4117	V4120	V4121	V4005	FIS_MH	V4001	V4002	V4003	V4004	V4022	V4023	V4105	V4106	V4107	V4130	V4131	V4132	V4036	V4037	FISK_U	V4000	V4071	V4100	FISK_P	V4170	V4171	V4172	V4175	V4177	V4190	V4191	V4200	V4201	V4213
		Total seafood	Oily fish (Total)	Salmon (wild, raw)	Trout (raw)	Salmon/trout (raw)	Salmon (farmed, raw)	Trout (farmed, raw)	Salmon (marinated/graved)	Salmon (smoked/marinated/graved)	Trout (fermented, smoket, marinated/graved)	Herring (raw)	Mackerel (raw)	Herring (salted)	Herring (marinated)	Herring (bøkling)	Mackerel (hot smoked)	Mackerel (cold smoked)	Atlantic halibut (raw)	Lean/moderate oily fish (Total)	Cod (raw)	Seith (raw)	Haddock (raw)	Flatfish (raw)	Atlantic wolffish (raw)	Rose fish (raw)	Cod (salted, raw)	Rose fish (salted, raw)	Haddock (smoked, raw)	Cod (salt-dried "klippfisk", raw)	Stock fish ("bokna", raw)	"Lutefisk" raw, pickled in lye (traditional dish)	Trout (freshwater, raw)	Artic char	Fish, unspesified (Total)	Fish	Seaood for wok (raw)	Fish (salted, raw)	Fish products (Total)	Fish pudding	Fish pudding	Fish pudding (with cream)	Fish balls	Fish balls (canned)	Fish cakes	Fish cakes	Seith burgers	Seith burgers	Salmon burgers
	g	g	g	g	g	g	g	g	g	g	g	g	g	g	g	g	g	g	g	g	g	g	g	g	g	g	g	g	g	g	g	g	g	g	g	g	g	g	g	g	g	g	g	g	g	g	g	g	g
Mean	3754.7	67.3	14.7	0.4	0.7	1.1	6.6	0.1	0.3	3.2	0.3	0.2	0.1	0.3	0.2	0	0.2	0.2	0.8	15.6	8.3	1.7	0.3	0.2	0.2	0.4	1.3	0.1	0.1	0.6	0.3	1.5	0.3	0.2	5.5	5	0.1	0.4	13.4	0.1	1.2	0	0.3	1.2	0.5	4.7	0	1.1	0.1
Standard deviation	1156.1	88	38.2	6.7	8	13.1	25.8	2.4	4.9	12.7	5	4	5.1	4.2	2.8	0.9	2.5	3.6	11.1	50.5	35.1	14.4	5.8	6.4	5.2	8.1	12.9	3.7	3.5	6.4	8	24.3	8.3	7	25.5	24.3	2.4	7.6	39.9	3.5	10	1.1	4.2	9.6	9.5	24	1.4	15.3	2.6
Max	13341.5	826	417.8	147.1	135.3	338.2	225.5	81.7	150	135	150	90.6	216.5	120	60	37.2	60	102.5	324.7	714.3	468.8	216.5	156.9	270.6	171.6	235.3	187.5	117.6	85.3	102.1	241.7	714.3	270.6	294.1	250	232	70.6	250	480.6	120	180	40	105	120	360	300	60	480.6	60
Min	1114.8	0	0	0	0	0	0	0	0	0	0	0	0	0	0	0	0	0	0	0	0	0	0	0	0	0	0	0	0	0	0	0	0	0	0	0	0	0	0	0	0	0	0	0	0	0	0	0	0
Percentil 5	2181.6	0	0	0	0	0	0	0	0	0	0	0	0	0	0	0	0	0	0	0	0	0	0	0	0	0	0	0	0	0	0	0	0	0	0	0	0	0	0	0	0	0	0	0	0	0	0	0	0
Percentil 25	2970.2	0	0	0	0	0	0	0	0	0	0	0	0	0	0	0	0	0	0	0	0	0	0	0	0	0	0	0	0	0	0	0	0	0	0	0	0	0	0	0	0	0	0	0	0	0	0	0	0
Percentil 50	3588.1	30	0	0	0	0	0	0	0	0	0	0	0	0	0	0	0	0	0	0	0	0	0	0	0	0	0	0	0	0	0	0	0	0	0	0	0	0	0	0	0	0	0	0	0	0	0	0	0
Percentil 75	4371.6	108.6	0	0	0	0	0	0	0	0	0	0	0	0	0	0	0	0	0	0	0	0	0	0	0	0	0	0	0	0	0	0	0	0	0	0	0	0	0	0	0	0	0	0	0	0	0	0	0
Percentil 90	5225.5	180.6	60	0	0	0	0	0	0	0	0	0	0	0	0	0	0	0	0	58.9	0	0	0	0	0	0	0	0	0	0	0	0	0	0	0	0	0	0	60	0	0	0	0	0	0	0	0	0	0
Percentil 95	5724.1	237.1	98.9	0	0	0	64.7	0	0	30	0	0	0	0	0	0	0	0	0	125	62.5	0	0	0	0	0	0	0	0	0	0	0	0	0	36.8	12.5	0	0	93.2	0	0	0	0	0	0	17.5	0	0	0
Percentil 97,5	6355.2	304.7	128.1	0	0	0	95.1	0	0	45	0	0	0	0	0	0	0	0	0	164.4	125	0	0	0	0	0	0	0	0	0	0	0	0	0	84.6	81.8	0	0	121.6	0	0	0	0	0	0	75.2	0	0	0
Seafood intake, only persons reporting seafood intake (n=1158), g/person/day
Mean	3754.7	103.9	73.1	106.5	87.3	97.2	85.2	70.3	46.2	38.8	48.6	85.3	216.5	58.1	42.9	26.1	32.6	32.6	93.1	120.1	107.7	99.2	81.3	270.6	95.7	147.1	117.5	87.3	85.3	57.5	187	275.7	190.9	294.1	92.4	93.2	49.2	109.9	90	57.4	61.1	18.4	57.7	72.7	90.8	92.6	60	139.5	52.5
Standard deviation	1156.1	90.3	54.7	47.4	25.7	73.7	43.3	16.2	35.8	24.3	39.6	6.3	0	27.1	13.5	15.7	15.7	28.9	80.5	84.4	73.1	48.6	48.5	0	61.3	50.9	37.2	29.5	0	29.4	67.8	182.6	78.9	0	54.3	53.1	15.7	79.9	62	52.1	36.9	15.7	26	22.7	105.4	58	0	107.1	15
Max	13341.5	826	417.8	147.1	135.3	338.2	225.5	81.7	150	135	150	90.6	216.5	120	60	37.2	60	102.5	324.7	714.3	468.8	216.5	156.9	270.6	171.6	235.3	187.5	117.6	85.3	102.1	241.7	714.3	270.6	294.1	250	232	70.6	250	480.6	120	180	40	105	120	360	300	60	480.6	60
Min	1114.8	2	7.5	24.5	44.1	15.5	5.3	58.8	15	7.5	7.5	78.5	216.5	30	30	15	15	11.5	5	12.5	16.1	22.8	37.2	270.6	24.5	117.6	62.5	58.8	85.3	12.5	111.1	89.3	112.7	294.1	1.3	1.3	35.3	37.5	6.7	9.5	20	6.7	18.8	30	12.5	25	60	60	30
Percentil 5	2181.6	10	15	38	53.7	15.5	25	60	15	15	11.6	78.9	216.5	35.3	30	16.1	15	13.6	8.5	36.2	32.5	31.5	39.1	270.6	32.6	117.6	62.5	61.5	85.3	12.5	120.8	110.2	120.4	294.1	12.5	10.7	36	43.8	25	11.1	20	6.7	25.3	45	17.5	25	60	60.1	34.5
Percentil 25	2970.2	36	30	88.3	66.1	58.8	57.6	64.6	22.5	15	15	80.8	216.5	45	30	20.6	25	15	29.4	62.5	54.3	64.3	43.6	270.6	65	117.6	90.6	72.1	85.3	36.3	159.7	178.6	151.1	294.1	57	59.7	38.8	62.5	54.7	17.4	40	6.7	43.1	60	50	50.8	60	90	52.5
Percentil 50	3588.1	83.3	60	120.8	88.8	77.1	81.7	70.3	45	30	45	86.1	216.5	52.5	45	26.1	27.5	15	85.3	105.2	90.6	89.8	58.1	270.6	93.4	117.6	110.6	85.3	85.3	61.9	208.3	210.7	189.4	294.1	81.7	81.7	45.5	76.6	75	50.1	60	13.4	56.3	75	60	75.2	60	120	60
Percentil 75	4371.6	145	98.8	141.3	96.8	124.5	112.7	76	45	60	63.8	90.6	216.5	60	52.5	31.7	45	40	119.4	156.3	156.3	139.2	114.7	270.6	124.1	147.1	156.3	101.5	85.3	73.6	225	334.8	230	294.1	117.7	118.3	55.8	139.8	116.5	90.2	80	25	69.4	90	75	120.2	60	165.4	60
Percentil 90	5225.5	212.4	138.5	147.1	117.6	165.8	141.2	79.4	72	75	75	90.6	216.5	78	60	35	52	70.5	147.1	216.4	191	156.9	144	270.6	152.6	200	158.8	111.2	85.3	97.9	235	444.3	254.4	294.1	163.5	163.5	64.7	203.1	150	108.1	100	34	84	105	168	156.6	60	180.5	60
Percentil 95	5724.1	275.7	165.8	147.1	123.8	192.3	166.3	80.6	105	89.3	108.8	90.6	216.5	99	60	36.1	56	84.5	200.4	264.5	250	167.6	150.4	270.6	162.1	217.6	181.6	114.4	85.3	100.3	238.3	579.3	262.5	294.1	216.5	216.5	67.6	226.6	180.5	114	130	37	94.5	105	264	219.8	60	285.5	60
Percentil 97,5	6355.2	354.3	185.8	147.1	129.6	265.3	176.5	81.2	127.5	92.8	129.4	90.6	216.5	109.5	60	36.7	58	93.5	262.5	312.5	261.3	181	153.7	270.6	166.8	226.5	184.5	116	85.3	101.2	240	646.8	266.5	294.1	220.7	217.3	69.1	238.3	270.6	117	162.5	38.5	99.8	109.5	312	244.5	60	383.1	60
Number of persons reporting conTotalption of the varius seafood/seafood products
N	1787	1158	359	6	14	21	139	2	13	146	12	4	1	8	7	2	9	13	15	232	137	31	7	1	4	5	20	3	3	18	3	10	3	1	106	96	4	6	265	4	36	4	8	29	9	90	1	14	4
Percent of all	100	64.8	20.1	0.3	0.8	1.2	7.8	0.1	0.7	8.2	0.7	0.2	0.1	0.4	0.4	0.1	0.5	0.7	0.8	13	7.7	1.7	0.4	0.1	0.2	0.3	1.1	0.2	0.2	1	0.2	0.6	0.2	0.1	5.9	5.4	0.2	0.3	14.8	0.2	2	0.2	0.4	1.6	0.5	5	0.1	0.8	0.2
[truncated: 58 more columns]
